# Supplementary material for: Dynamics of Endothelial Engagement and Filopodia Formation in Complex 3D Microscaffolds
Source: Int J Mol Sci. 2022 Feb 22;23(5):2415. doi: 10.3390/ijms23052415 (PMC8910162; doi:10.3390/ijms23052415)
Supplement: Supplementary file 1 [file ijms-23-02415-s001.zip]

Archive with 16 entries (16 files):
- Movie S10 - after PF-573228 addition.avi
- Movie S11 - before sunitinib addition.avi
- Movie S12 - after sunitinib addition.avi
- Movie S13 - 5 h sunitinib treatment.avi
- Movie S14 - 18h sunitinib treatment.avi
- Movie S1a - closed structure.avi
- Movie S1b - open structure.avi
- Movie S2 - adherent to bleb.avi
- Movie S3 - bleb to adherent.avi
- Movie S4 - before ML-7 addition.avi
- Movie S5 - after ML-7 addition.avi
- Movie S6 - before Y-27632 addition.avi
- Movie S7 - after Y-27632 addition.avi
- Movie S8 - dactylopodia-like protrusions formed from filopodia.avi
- Movie S9 - before PF-573228 addition.avi
- Supplementary Materials.pdf
